# Supplementary material for: Improving Hydrolytic Activity and Enantioselectivity of Epoxide Hydrolase from Phanerochaete chrysosporium by Directed Evolution
Source: Molecules. 2024 Oct 14;29(20):4864. doi: 10.3390/molecules29204864 (PMC11509930; doi:10.3390/molecules29204864)
Supplement: Supplementary file 1 [file molecules-29-04864-s001.zip]

Archive with 1 entries (1 files):
- molecules-3134717-supplementary.pdf
